# Supplementary material for: Function of WAKs in Regulating Cell Wall Development and Responses to Abiotic Stress
Source: Plants (Basel). 2025 Jan 23;14(3):343. doi: 10.3390/plants14030343 (PMC11820136; doi:10.3390/plants14030343)
Supplement: Supplementary file 1 [file plants-14-00343-s001.zip]

Archive with 1 entries (1 files):
- plants-3415535-supplementary.pdf
